# Supplementary material for: CTX-M-producing Escherichia coli ST602 carrying a wide resistome in South American wild birds: Another pandemic clone of One Health concern
Source: One Health. 2023 Jun 16;17:100586. doi: 10.1016/j.onehlt.2023.100586 (PMC10320584; doi:10.1016/j.onehlt.2023.100586)
Supplement: Supplementary file 1 — Table S1. SNPs matrix for E. coli strains belonging to ST602 [file mmc1.xlsx]

## Sheet: main.snp_matrix
	UNB7	JSWP028	CVM N17EC0374	CN-613	ESC_NA7918AA	ESC_LA6112AA	ESC_QA9044AA	ESC_LA6757AA	ESC_NA7765AA	ESC_MA4441AA	ESC_QA2522AA	ESC_QA2328AA	ESC_QA2521AA	ESC_TA2034AA	ESC_RA1506AA	ESC_MA4724AA	ESC_QA2325AA	ESC_KA3931AA	ESC_NA2445AA	ESC_QA2223AA	ESC_QA2342AA	ESC_RA0355AA	ESC_NA4051AA	ESC_PA5193AA	ESC_KA3758AA	ESC_QA1586AA	ESC_TA5503AA	ESC_GA3012AA	ESC_SA3463AA	ESC_TA6956AA	ESC_TA6879AA	ESC_TA6880AA	ESC_TA6921AA	ESC_SA3458AA	ESC_SA7657AA	ESC_SA3456AA	ESC_SA3459AA	ESC_KA9093AA	ESC_SA5724AA	ESC_RA7368AA	ESC_PA0820AA	ESC_PA0823AA	ESC_QA9798AA	ESC_OA9921AA	ESC_CA9518AA	ESC_KA3669AA	ESC_SA7148AA	ESC_MA5183AA	ESC_RA2789AA
UNB7	0	61	220	318	357	373	390	412	417	425	426	430	432	434	442	442	443	443	444	445	447	455	456	461	462	485	488	489	498	498	498	501	502	505	505	506	508	541	556	560	564	566	566	586	593	606	646	648	652
JSWP028	61	0	207	305	344	360	379	399	406	412	413	417	419	421	429	429	430	430	431	432	434	442	443	448	449	472	475	476	485	485	485	488	489	492	492	493	495	528	543	547	551	553	553	573	580	593	633	635	639
CVM N17EC0374	220	207	0	266	305	319	338	358	367	373	372	376	378	380	388	390	389	391	392	391	393	401	402	407	408	431	434	435	446	444	444	447	448	453	453	454	456	489	502	506	512	514	512	534	541	554	594	594	598
CN-613	318	305	266	0	311	327	346	366	373	379	380	384	386	388	396	396	397	397	398	399	401	409	410	415	416	439	442	443	452	452	452	455	456	459	459	460	462	495	506	514	518	520	520	540	547	560	600	602	602
ESC_NA7918AA	357	344	305	311	0	246	265	285	294	300	303	307	309	309	319	317	320	318	317	322	324	332	333	336	337	358	361	418	427	429	429	432	433	434	434	435	437	478	493	497	501	503	503	523	530	543	583	585	589
ESC_LA6112AA	373	360	319	327	246	0	221	241	302	308	309	313	315	315	325	325	326	326	273	328	330	338	339	342	343	364	367	432	443	443	443	446	447	450	450	451	453	492	507	511	517	519	517	539	546	559	593	593	597
ESC_QA9044AA	390	379	338	346	265	221	0	178	319	327	328	332	334	334	344	344	345	345	212	347	349	357	358	361	362	383	386	451	462	462	462	465	466	469	469	470	472	513	526	530	536	538	536	558	565	578	612	612	616
ESC_LA6757AA	412	399	358	366	285	241	178	0	341	347	348	352	354	354	364	364	365	365	130	367	369	377	378	381	382	403	406	471	482	482	482	485	486	489	489	490	492	531	546	550	554	556	556	578	583	598	632	632	636
ESC_NA7765AA	417	406	367	373	294	302	319	341	0	110	113	117	119	119	129	127	130	184	373	132	134	142	143	146	147	174	177	480	489	491	491	494	495	496	496	497	499	540	553	559	563	565	565	585	592	603	645	647	651
ESC_MA4441AA	425	412	373	379	300	308	327	347	110	0	89	93	95	41	105	17	106	190	379	108	110	118	119	68	69	96	99	486	495	497	497	500	501	502	502	503	505	546	559	565	569	571	571	591	598	609	651	653	657
ESC_QA2522AA	426	413	372	380	303	309	328	348	113	89	0	8	12	96	24	106	23	193	382	27	29	37	40	123	124	151	154	485	496	496	496	499	500	503	503	504	506	547	556	564	568	570	570	592	597	610	652	652	656
ESC_QA2328AA	430	417	376	384	307	313	332	352	117	93	8	0	16	100	28	110	27	197	386	31	33	41	44	127	128	155	158	489	500	500	500	503	504	507	507	508	510	551	560	568	572	574	574	596	601	614	656	656	660
ESC_QA2521AA	432	419	378	386	309	315	334	354	119	95	12	16	0	102	30	112	29	199	388	33	35	43	46	129	130	157	160	491	502	502	502	505	506	509	509	510	512	553	562	570	574	576	576	598	603	616	658	658	662
ESC_TA2034AA	434	421	380	388	309	315	334	354	119	41	96	100	102	0	112	58	113	199	388	115	117	125	126	75	76	103	106	493	504	504	504	507	508	511	511	512	514	555	566	572	578	580	578	600	607	618	660	660	664
ESC_RA1506AA	442	429	388	396	319	325	344	364	129	105	24	28	30	112	0	122	41	209	398	25	33	41	44	139	140	167	170	501	512	512	512	515	516	519	519	520	522	563	572	580	584	586	586	608	613	626	668	668	672
ESC_MA4724AA	442	429	390	396	317	325	344	364	127	17	106	110	112	58	122	0	123	207	396	125	127	135	136	85	86	113	116	503	512	514	514	517	518	519	519	520	522	563	576	582	586	588	588	608	615	626	668	670	674
ESC_QA2325AA	443	430	389	397	320	326	345	365	130	106	23	27	29	113	41	123	0	210	399	44	46	54	57	140	141	168	171	502	513	513	513	516	517	520	520	521	523	564	573	581	585	587	587	609	614	627	669	669	673
ESC_KA3931AA	443	430	391	397	318	326	345	365	184	190	193	197	199	199	209	207	210	0	397	212	214	222	223	226	227	252	255	504	513	515	515	518	519	520	520	521	523	562	575	583	587	589	589	609	614	627	669	671	675
ESC_NA2445AA	444	431	392	398	317	273	212	130	373	379	382	386	388	388	398	396	399	397	0	401	403	411	412	415	416	437	440	505	514	516	516	519	520	521	521	522	524	561	580	584	586	588	590	610	615	630	664	666	670
ESC_QA2223AA	445	432	391	399	322	328	347	367	132	108	27	31	33	115	25	125	44	212	401	0	36	44	47	142	143	170	173	504	515	515	515	518	519	522	522	523	525	566	575	583	587	589	589	611	616	629	671	671	675
ESC_QA2342AA	447	434	393	401	324	330	349	369	134	110	29	33	35	117	33	127	46	214	403	36	0	20	37	144	145	172	175	506	517	517	517	520	521	524	524	525	527	568	577	585	589	591	591	613	618	631	673	673	677
ESC_RA0355AA	455	442	401	409	332	338	357	377	142	118	37	41	43	125	41	135	54	222	411	44	20	0	45	152	153	180	183	514	525	525	525	528	529	532	532	533	535	576	585	593	597	599	599	621	626	639	681	681	685
ESC_NA4051AA	456	443	402	410	333	339	358	378	143	119	40	44	46	126	44	136	57	223	412	47	37	45	0	153	154	181	184	515	526	526	526	529	530	533	533	534	536	577	586	594	598	600	600	622	627	640	682	682	686
ESC_PA5193AA	461	448	407	415	336	342	361	381	146	68	123	127	129	75	139	85	140	226	415	142	144	152	153	0	103	130	133	520	531	531	531	534	535	538	538	539	541	582	593	599	605	607	605	627	634	645	687	687	691
ESC_KA3758AA	462	449	408	416	337	343	362	382	147	69	124	128	130	76	140	86	141	227	416	143	145	153	154	103	0	131	134	521	532	532	532	535	536	539	539	540	542	583	594	600	606	608	606	628	635	646	688	688	692
ESC_QA1586AA	485	472	431	439	358	364	383	403	174	96	151	155	157	103	167	113	168	252	437	170	172	180	181	130	131	0	43	544	555	555	555	558	559	562	562	563	565	606	617	623	629	631	629	651	658	671	711	711	715
ESC_TA5503AA	488	475	434	442	361	367	386	406	177	99	154	158	160	106	170	116	171	255	440	173	175	183	184	133	134	43	0	547	558	558	558	561	562	565	565	566	568	609	620	626	632	634	632	654	661	674	714	714	718
ESC_GA3012AA	489	476	435	443	418	432	451	471	480	486	485	489	491	493	501	503	502	504	505	504	506	514	515	520	521	544	547	0	79	439	439	442	443	86	86	87	89	610	623	627	633	635	633	653	662	675	715	715	719
ESC_SA3463AA	498	485	446	452	427	443	462	482	489	495	496	500	502	504	512	512	513	513	514	515	517	525	526	531	532	555	558	79	0	450	450	453	454	9	9	10	12	619	634	638	642	644	644	662	671	684	724	726	730
ESC_TA6956AA	498	485	444	452	429	443	462	482	491	497	496	500	502	504	512	514	513	515	516	515	517	525	526	531	532	555	558	439	450	0	0	3	6	457	457	458	460	619	632	636	642	644	642	662	671	684	722	724	728
ESC_TA6879AA	498	485	444	452	429	443	462	482	491	497	496	500	502	504	512	514	513	515	516	515	517	525	526	531	532	555	558	439	450	0	0	3	6	457	457	458	460	619	632	636	642	644	642	662	671	684	722	724	728
ESC_TA6880AA	501	488	447	455	432	446	465	485	494	500	499	503	505	507	515	517	516	518	519	518	520	528	529	534	535	558	561	442	453	3	3	0	9	460	460	461	463	622	635	639	645	647	645	665	674	687	725	727	731
ESC_TA6921AA	502	489	448	456	433	447	466	486	495	501	500	504	506	508	516	518	517	519	520	519	521	529	530	535	536	559	562	443	454	6	6	9	0	461	461	462	464	623	636	640	646	648	646	666	675	688	726	728	732
ESC_SA3458AA	505	492	453	459	434	450	469	489	496	502	503	507	509	511	519	519	520	520	521	522	524	532	533	538	539	562	565	86	9	457	457	460	461	0	10	1	3	626	641	645	649	651	651	669	678	691	731	733	737
ESC_SA7657AA	505	492	453	459	434	450	469	489	496	502	503	507	509	511	519	519	520	520	521	522	524	532	533	538	539	562	565	86	9	457	457	460	461	10	0	11	13	626	641	645	649	651	651	669	678	691	731	733	737
ESC_SA3456AA	506	493	454	460	435	451	470	490	497	503	504	508	510	512	520	520	521	521	522	523	525	533	534	539	540	563	566	87	10	458	458	461	462	1	11	0	4	627	642	646	650	652	652	670	679	692	732	734	738
ESC_SA3459AA	508	495	456	462	437	453	472	492	499	505	506	510	512	514	522	522	523	523	524	525	527	535	536	541	542	565	568	89	12	460	460	463	464	3	13	4	0	629	644	648	652	654	654	672	681	694	734	736	740
ESC_KA9093AA	541	528	489	495	478	492	513	531	540	546	547	551	553	555	563	563	564	562	561	566	568	576	577	582	583	606	609	610	619	619	619	622	623	626	626	627	629	0	505	621	425	423	627	607	450	667	697	699	703
ESC_SA5724AA	556	543	502	506	493	507	526	546	553	559	556	560	562	566	572	576	573	575	580	575	577	585	586	593	594	617	620	623	634	632	632	635	636	641	641	642	644	505	0	634	530	532	640	622	555	684	712	712	712
ESC_RA7368AA	560	547	506	514	497	511	530	550	559	565	564	568	570	572	580	582	581	583	584	583	585	593	594	599	600	623	626	627	638	636	636	639	640	645	645	646	648	621	634	0	644	646	10	668	673	420	728	728	732
ESC_PA0820AA	564	551	512	518	501	517	536	554	563	569	568	572	574	578	584	586	585	587	586	587	589	597	598	605	606	629	632	633	642	642	642	645	646	649	649	650	652	425	530	644	0	2	650	630	157	692	720	722	726
ESC_PA0823AA	566	553	514	520	503	519	538	556	565	571	570	574	576	580	586	588	587	589	588	589	591	599	600	607	608	631	634	635	644	644	644	647	648	651	651	652	654	423	532	646	2	0	652	632	159	694	722	724	728
ESC_QA9798AA	566	553	512	520	503	517	536	556	565	571	570	574	576	578	586	588	587	589	590	589	591	599	600	605	606	629	632	633	644	642	642	645	646	651	651	652	654	627	640	10	650	652	0	674	679	426	734	734	738
ESC_OA9921AA	586	573	534	540	523	539	558	578	585	591	592	596	598	600	608	608	609	609	610	611	613	621	622	627	628	651	654	653	662	662	662	665	666	669	669	670	672	607	622	668	630	632	674	0	659	714	740	744	746
ESC_CA9518AA	593	580	541	547	530	546	565	583	592	598	597	601	603	607	613	615	614	614	615	616	618	626	627	634	635	658	661	662	671	671	671	674	675	678	678	679	681	450	555	673	157	159	679	659	0	721	749	751	755
ESC_KA3669AA	606	593	554	560	543	559	578	598	603	609	610	614	616	618	626	626	627	627	630	629	631	639	640	645	646	671	674	675	684	684	684	687	688	691	691	692	694	667	684	420	692	694	426	714	721	0	774	776	780
ESC_SA7148AA	646	633	594	600	583	593	612	632	645	651	652	656	658	660	668	668	669	669	664	671	673	681	682	687	688	711	714	715	724	722	722	725	726	731	731	732	734	697	712	728	720	722	734	740	749	774	0	288	214
ESC_MA5183AA	648	635	594	602	585	593	612	632	647	653	652	656	658	660	668	670	669	671	666	671	673	681	682	687	688	711	714	715	726	724	724	727	728	733	733	734	736	699	712	728	722	724	734	744	751	776	288	0	292
ESC_RA2789AA	652	639	598	602	589	597	616	636	651	657	656	660	662	664	672	674	673	675	670	675	677	685	686	691	692	715	718	719	730	728	728	731	732	737	737	738	740	703	712	732	726	728	738	746	755	780	214	292	0
ESC_LA6170AA	653	640	601	607	590	600	619	639	652	658	659	663	665	667	675	675	676	676	671	678	680	688	689	694	695	718	721	722	731	731	731	734	735	738	738	739	741	704	719	735	727	729	741	749	756	781	287	51	295
ESC_LA6160AA	653	640	599	607	590	598	617	637	652	658	657	661	663	665	673	675	674	676	671	676	678	686	687	692	693	716	719	720	731	729	729	732	733	738	738	739	741	704	717	733	727	729	739	749	756	781	289	49	293
ESC_LA6566AA	654	641	600	608	591	599	618	638	653	659	658	662	664	666	674	676	675	677	672	677	679	687	688	693	694	717	720	721	732	730	730	733	734	739	739	740	742	705	718	734	728	730	740	750	757	781	294	78	298
ESC_SA7440AA	655	642	603	609	592	602	621	641	654	660	661	665	667	669	677	677	678	678	673	680	682	690	691	696	697	720	723	724	733	733	733	736	737	740	740	741	743	706	721	737	729	731	743	751	758	783	289	51	297
ESC_LA5907AA	661	648	607	615	598	606	625	645	660	666	665	669	671	673	681	683	682	684	679	684	686	694	695	700	701	724	727	728	739	737	737	740	741	746	746	747	749	712	725	741	735	737	747	757	764	789	297	55	301
ESC_EA3087AA	662	649	608	616	599	607	626	646	661	667	666	670	672	674	682	684	683	685	680	685	687	695	696	701	702	725	728	729	740	738	738	741	742	747	747	748	750	713	726	740	736	738	746	758	765	790	304	308	308
ESC_QA9879AA	663	650	611	617	600	610	629	649	662	668	669	673	675	677	685	685	686	686	681	688	690	698	699	704	705	728	731	732	741	741	741	744	745	748	748	749	751	714	729	743	737	739	749	759	766	791	303	311	311
ESC_RA0023AA	664	651	612	618	601	611	630	650	663	669	670	674	676	678	686	686	687	687	682	689	691	699	700	705	706	729	732	733	742	742	742	745	746	749	749	750	752	715	730	744	738	740	750	760	767	792	304	312	312
ESC_RA0848AA	666	653	612	620	603	611	630	650	665	671	670	674	676	678	686	688	687	689	684	689	691	699	700	705	706	729	732	733	744	742	742	745	746	751	751	752	754	717	730	746	740	742	752	762	769	794	302	86	306
ESC_IA8336AA	666	653	612	620	603	611	630	650	665	671	670	674	676	678	686	688	687	689	684	689	691	699	700	705	706	729	732	733	744	742	742	745	746	751	751	752	754	717	730	746	740	742	752	762	769	792	304	70	308
ESC_RA0917AA	667	654	613	621	604	612	631	651	666	672	671	675	677	679	687	689	688	690	685	690	692	700	701	706	707	730	733	734	745	743	743	746	747	752	752	753	755	718	731	747	741	743	753	763	770	795	305	89	309
ESC_RA0871AA	668	655	614	622	605	613	632	652	667	673	672	676	678	680	688	690	689	691	686	691	693	701	702	707	708	731	734	735	746	744	744	747	748	753	753	754	756	719	732	748	742	744	754	762	771	796	304	88	308
ESC_KA3935AA	668	655	616	622	605	615	634	654	667	673	674	678	680	682	690	690	691	691	686	693	695	703	704	709	710	733	736	737	746	746	746	749	750	753	753	754	756	719	734	750	742	744	756	764	771	796	302	90	310
ESC_QA5838AA	669	656	617	623	606	616	635	655	668	674	675	679	681	683	691	691	692	692	687	694	696	704	705	710	711	734	737	738	747	747	747	750	751	754	754	755	757	720	735	751	743	745	757	765	772	797	303	91	311
ESC_RA0872AA	669	656	615	623	604	614	633	653	668	674	673	677	679	681	689	691	690	692	687	692	694	702	703	708	709	732	735	736	747	745	745	748	749	754	754	755	757	720	733	749	743	745	755	765	772	797	305	89	309
ESC_KA4046AA	669	656	615	623	606	614	633	653	668	674	673	677	679	681	689	691	690	692	687	692	694	702	703	708	709	732	735	736	747	745	745	748	749	754	754	755	757	720	733	749	743	745	755	763	772	797	305	89	309
ESC_RA0856AA	671	658	617	625	606	616	635	655	670	676	675	679	681	683	691	693	692	694	689	694	696	704	705	710	711	734	737	738	749	747	747	750	751	756	756	757	759	722	735	751	745	747	757	765	774	799	307	91	311
ESC_SA3788AA	671	658	619	625	608	618	637	657	670	676	677	681	683	685	693	693	694	694	689	696	698	706	707	712	713	736	739	740	749	749	749	752	753	756	756	757	759	722	737	753	745	747	759	767	774	799	305	93	313
ESC_PA6577AA	672	659	618	626	609	617	636	656	671	677	676	680	682	684	692	694	693	695	690	695	697	705	706	711	712	735	738	739	750	748	748	751	752	757	757	758	760	723	736	752	746	748	758	768	775	800	308	92	312
ESC_PA7747AA	673	660	621	627	610	620	639	659	672	678	679	683	685	687	695	695	696	696	691	698	700	708	709	714	715	738	741	742	751	751	751	754	755	758	758	759	761	724	739	755	747	749	761	769	776	801	307	95	315
ESC_IA1319AA	674	661	620	624	611	619	638	658	673	679	678	682	684	686	694	696	695	697	692	697	699	707	708	713	714	737	740	741	752	750	750	753	754	759	759	760	762	725	734	754	748	750	760	770	777	802	310	94	310
ESC_NA7838AA	675	662	621	629	610	620	639	659	674	680	679	683	685	687	695	697	696	698	693	698	700	708	709	714	715	738	741	742	753	751	751	754	755	760	760	761	763	726	739	755	749	751	761	771	778	803	311	95	315
ESC_IA1279AA	675	662	621	629	612	620	639	659	674	680	679	683	685	687	695	697	696	698	693	698	700	708	709	714	715	738	741	742	753	751	751	754	755	760	760	761	763	726	739	755	749	751	761	771	778	803	311	95	315
ESC_GA3490AA	680	667	626	634	617	625	644	664	679	685	684	688	690	692	700	702	701	703	698	703	705	713	714	719	720	743	746	747	758	756	756	759	760	765	765	766	768	731	744	760	754	756	766	776	783	808	316	100	320
ESC_GA6377AA	680	667	626	634	617	625	644	664	679	685	684	688	690	692	700	702	701	703	698	703	705	713	714	719	720	743	746	747	758	756	756	759	760	765	765	766	768	731	744	760	754	756	766	776	783	808	316	100	320
ESC_GA6371AA	680	667	626	634	617	625	644	664	679	685	684	688	690	692	700	702	701	703	698	703	705	713	714	719	720	743	746	747	758	756	756	759	760	765	765	766	768	731	744	760	754	756	766	776	783	808	316	100	320
ESC_HA9481AA	681	668	629	635	618	628	647	667	680	686	687	691	693	695	703	703	704	704	699	706	708	716	717	722	723	746	749	750	759	759	759	762	763	766	766	767	769	730	747	761	755	757	767	777	784	807	315	131	323
ESC_GA3032AA	682	669	630	636	619	629	648	668	681	687	688	692	694	696	704	704	705	705	700	707	709	717	718	723	724	747	750	751	760	760	760	763	764	767	767	768	770	733	748	764	756	758	770	778	785	810	316	104	324
ESC_GA3020AA	682	669	630	636	619	629	648	668	681	687	688	692	694	696	704	704	705	705	700	707	709	717	718	723	724	747	750	751	760	760	760	763	764	767	767	768	770	733	748	764	756	758	770	778	785	810	316	104	324
ESC_GA3497AA	686	673	632	640	623	631	650	670	685	691	690	694	696	698	706	708	707	709	704	709	711	719	720	725	726	749	752	753	762	762	762	765	766	769	769	770	772	737	750	766	760	762	772	782	789	814	322	106	326
ESC_RA2694AA	687	674	635	641	624	634	653	673	686	692	693	697	699	701	709	709	710	710	705	712	714	722	723	726	729	752	755	756	765	765	765	768	769	772	772	773	775	738	753	769	761	763	775	781	790	815	325	333	331
ESC_EA3096AA	688	675	636	642	625	635	654	674	687	693	694	698	700	702	710	710	711	711	706	713	715	723	724	729	730	753	756	757	766	766	766	769	770	773	773	774	776	739	754	770	762	764	776	784	791	816	326	334	334
ESC_QA8535AA	699	686	645	653	635	643	662	682	697	703	702	706	708	710	718	720	719	721	716	721	723	731	732	737	738	761	764	766	777	775	775	778	779	784	784	785	787	746	763	779	773	771	785	795	802	827	339	343	343
ESC_RA0828AA	701	690	649	657	640	648	664	687	700	708	707	711	713	715	723	725	724	726	721	726	728	736	737	742	743	766	769	770	781	779	779	782	783	788	788	789	791	754	767	783	777	779	789	799	806	831	339	123	343
ESC_PA6681AA	702	689	648	656	638	646	665	685	700	706	705	709	711	713	721	723	722	724	719	724	726	734	735	740	741	764	767	769	780	778	778	781	782	787	787	788	790	749	766	782	776	774	788	798	805	830	342	346	346
ESC_BA8176AA	734	721	682	688	671	681	700	720	733	739	740	744	746	748	756	756	757	757	752	759	761	769	770	775	776	799	802	803	812	812	812	815	816	819	819	820	822	785	800	816	808	810	822	830	837	862	370	356	378
ESC_SA7112AA	740	727	686	694	677	685	704	724	739	745	744	748	750	752	760	762	761	763	758	763	765	773	774	779	780	803	806	807	818	816	816	819	820	825	825	826	828	791	803	820	814	816	826	836	843	868	380	384	384
ESC_IA7312AA	751	738	699	705	688	696	717	737	750	756	757	761	763	765	773	773	774	774	767	776	778	786	787	792	793	816	819	820	829	829	829	832	833	836	836	837	839	800	817	833	825	827	839	847	854	879	405	193	413
ESC_NA6840AA	920	907	866	874	857	873	892	912	919	925	926	930	932	934	942	940	943	943	944	945	947	955	956	961	962	985	988	989	996	998	998	1001	1002	1003	1003	1004	1006	981	996	734	1004	1006	740	1026	1033	778	1074	1076	1078
ESC_DA0931AA	932	919	878	886	869	883	902	922	931	937	936	940	942	944	952	952	953	955	956	955	957	965	966	971	972	995	998	999	1010	1008	1008	1011	1012	1017	1017	1018	1020	993	1006	744	1016	1018	750	1038	1045	792	1088	1088	1092
ESC_EA4189AA	946	933	891	901	884	898	915	937	946	952	949	953	955	959	965	967	966	970	971	968	970	978	979	986	987	1010	1013	1014	1023	1023	1023	1026	1027	1030	1030	1031	1033	1008	1021	761	1031	1033	767	1053	1060	809	1101	1101	1103
ESC_EA2597AA	960	947	906	914	897	911	930	950	959	965	964	968	970	972	980	980	981	983	984	983	985	993	994	999	1000	1023	1026	1027	1038	1036	1036	1039	1040	1045	1045	1046	1048	1021	1034	772	1044	1046	778	1066	1073	820	1116	1116	1120
ESC_MA7030AA	1003	990	951	959	942	952	971	991	1004	1010	1011	1015	1017	1019	1027	1027	1028	1028	1023	1030	1032	1040	1041	1046	1045	1070	1073	1074	1083	1083	1083	1086	1087	1090	1090	1091	1093	1056	1071	1087	1079	1081	1093	1100	1108	1133	1119	1121	1125
ESC_HA9174AA	1006	993	952	960	943	959	978	998	1005	1011	1012	1016	1018	1020	1028	1026	1029	1029	1030	1031	1033	1041	1042	1047	1048	1071	1074	1075	1082	1084	1084	1087	1088	1089	1089	1090	1092	1067	1082	820	1090	1092	826	1112	1119	864	1160	1162	1164
ESC_EA2629AA	1093	1080	1039	1047	1030	1044	1063	1083	1092	1098	1097	1101	1103	1105	1113	1113	1114	1116	1117	1116	1118	1126	1127	1132	1133	1156	1159	1160	1171	1169	1169	1172	1173	1178	1178	1179	1181	1154	1167	905	1177	1179	911	1199	1206	953	1249	1249	1253
ESC_NA6702AA	1094	1081	1040	1048	1031	1045	1064	1084	1093	1099	1098	1102	1104	1106	1114	1114	1115	1117	1118	1117	1119	1127	1128	1133	1134	1157	1160	1161	1172	1170	1170	1173	1174	1179	1179	1180	1182	1155	1168	906	1178	1180	912	1200	1207	954	1250	1250	1254
ESC_EA1740AA	1096	1083	1044	1050	1033	1049	1068	1088	1095	1101	1102	1106	1108	1110	1118	1116	1119	1119	1120	1121	1123	1131	1132	1137	1138	1161	1164	1165	1174	1174	1174	1177	1178	1181	1181	1182	1184	1157	1172	910	1180	1182	916	1202	1209	954	1252	1254	1258
ESC_RA2963AA	1118	1105	1064	1072	1055	1069	1088	1108	1117	1123	1122	1126	1128	1130	1138	1140	1139	1141	1140	1141	1143	1149	1152	1157	1158	1181	1184	1183	1194	1194	1194	1197	1198	1201	1201	1202	1204	1139	1152	1198	1162	1164	1204	1180	1191	1246	1260	1260	1264
ESC_MA5187AA	1143	1130	1089	1097	1080	1094	1113	1133	1142	1148	1147	1151	1153	1155	1163	1163	1164	1166	1167	1166	1168	1176	1177	1182	1183	1206	1209	1210	1221	1219	1219	1222	1223	1228	1228	1229	1231	1204	1217	955	1227	1229	961	1249	1256	1003	1299	1299	1303
ESC_OA6590AA	1176	1163	1124	1130	1114	1124	1145	1163	1176	1182	1183	1187	1189	1191	1199	1199	1200	1200	1193	1202	1204	1212	1213	1218	1219	1242	1245	1246	1255	1253	1253	1254	1257	1262	1262	1263	1265	1238	1253	1053	1263	1265	1059	1285	1292	1105	1329	1331	1335
ESC_IA6593AA	1177	1164	1123	1131	1115	1125	1144	1162	1177	1183	1182	1186	1188	1190	1198	1200	1199	1201	1196	1201	1203	1211	1212	1217	1218	1241	1244	1245	1256	1252	1252	1255	1256	1263	1263	1264	1266	1229	1242	1226	1252	1254	1232	1274	1281	1274	844	656	848
ESC_LA5845AA	1183	1170	1131	1139	1122	1130	1151	1171	1184	1190	1191	1195	1197	1199	1207	1207	1208	1208	1201	1210	1212	1220	1221	1226	1227	1250	1253	1254	1263	1261	1261	1260	1265	1270	1270	1271	1273	1234	1251	1243	1259	1261	1249	1281	1288	1289	883	683	891
ESC_NA7706AA	1186	1173	1134	1140	1124	1136	1155	1173	1186	1192	1193	1197	1199	1199	1209	1209	1210	1210	1205	1212	1214	1222	1223	1228	1229	1252	1255	1256	1265	1263	1263	1264	1267	1272	1272	1273	1275	1250	1263	1063	1273	1275	1069	1295	1302	1115	1339	1341	1345
ESC_GA9413AA	1188	1175	1136	1142	1126	1138	1157	1175	1188	1194	1195	1199	1201	1203	1211	1211	1212	1212	1207	1214	1216	1224	1225	1230	1231	1254	1257	1258	1267	1265	1265	1266	1269	1274	1274	1275	1277	1252	1265	1065	1275	1277	1071	1297	1304	1117	1341	1343	1347
ESC_PA6705AA	1189	1176	1137	1143	1127	1137	1158	1176	1189	1195	1196	1200	1202	1202	1212	1212	1213	1213	1206	1215	1217	1225	1226	1231	1232	1255	1258	1259	1268	1266	1266	1267	1270	1275	1275	1276	1278	1251	1266	1066	1276	1278	1072	1298	1305	1118	1342	1344	1348
ESC_JA6485AA	1217	1204	1165	1171	1155	1165	1186	1204	1217	1223	1224	1228	1230	1232	1240	1240	1241	1241	1234	1243	1245	1253	1254	1259	1260	1283	1286	1287	1296	1294	1294	1295	1298	1303	1303	1304	1306	1279	1294	1094	1304	1306	1100	1325	1333	1146	1370	1372	1376
ESC_OA3981AA	1316	1303	1264	1270	1254	1266	1285	1305	1316	1322	1323	1327	1329	1331	1339	1339	1340	1340	1337	1342	1344	1352	1353	1358	1359	1382	1385	1386	1395	1395	1395	1398	1399	1402	1402	1403	1405	1378	1395	1129	1403	1405	1135	1425	1432	1181	1469	1471	1471
ESC_KA3821AA	1339	1326	1287	1293	1277	1289	1308	1328	1339	1345	1346	1350	1352	1354	1362	1362	1363	1363	1360	1365	1367	1375	1376	1381	1382	1405	1408	1409	1418	1418	1418	1421	1422	1425	1425	1426	1428	1401	1418	1152	1426	1428	1158	1448	1455	1204	1492	1494	1494
ESC_OA3235AA	1348	1335	1296	1302	1286	1296	1317	1337	1348	1354	1355	1359	1361	1363	1371	1371	1372	1372	1367	1374	1376	1384	1385	1390	1391	1414	1417	1418	1427	1427	1427	1430	1431	1434	1434	1435	1437	1408	1427	1161	1435	1437	1167	1457	1464	1213	1501	1503	1503
ESC_QA7461AA	1365	1354	1315	1317	1305	1317	1334	1356	1363	1371	1372	1376	1378	1380	1388	1388	1389	1389	1388	1391	1393	1401	1402	1407	1408	1433	1436	1437	1446	1446	1446	1449	1450	1453	1453	1454	1456	1429	1442	1180	1454	1456	1186	1476	1483	1228	1520	1522	1518
ESC_SA2775AA	1369	1356	1317	1319	1307	1319	1338	1358	1367	1373	1374	1378	1380	1382	1390	1390	1391	1391	1390	1393	1395	1403	1404	1409	1410	1435	1438	1439	1448	1448	1448	1451	1452	1455	1455	1456	1458	1431	1444	1182	1456	1458	1188	1478	1485	1232	1522	1524	1520
ESC_MA7359AA	1393	1380	1341	1347	1331	1345	1364	1380	1393	1399	1400	1404	1406	1408	1416	1416	1417	1417	1414	1419	1421	1429	1430	1435	1436	1459	1462	1463	1472	1470	1470	1471	1474	1479	1479	1480	1482	1457	1468	1266	1480	1482	1272	1502	1509	1318	1532	1534	1538
ESC_FA6720AA	1408	1397	1358	1364	1348	1360	1377	1397	1408	1416	1417	1421	1423	1425	1433	1433	1434	1434	1429	1436	1438	1446	1447	1452	1453	1476	1479	1479	1488	1487	1487	1488	1491	1495	1495	1496	1498	1472	1487	1287	1497	1499	1293	1519	1526	1339	1553	1555	1559
ESC_FA6697AA	1409	1398	1359	1365	1349	1361	1378	1398	1409	1417	1418	1422	1424	1426	1434	1434	1435	1435	1430	1437	1439	1447	1448	1453	1454	1477	1480	1480	1489	1488	1488	1489	1492	1496	1496	1497	1499	1473	1488	1288	1498	1500	1294	1520	1527	1340	1554	1556	1560
ESC_IA6120AA	1498	1485	1444	1448	1437	1445	1462	1482	1493	1501	1500	1504	1506	1508	1516	1516	1517	1517	1514	1519	1521	1527	1530	1535	1536	1561	1564	1563	1574	1574	1574	1571	1578	1581	1581	1582	1584	1549	1554	1537	1572	1574	1543	1592	1603	1583	1636	1640	1634
ESC_CA4533AA	1501	1488	1447	1451	1440	1448	1465	1483	1496	1504	1503	1507	1509	1511	1519	1519	1520	1520	1515	1522	1524	1530	1533	1538	1539	1564	1567	1566	1577	1577	1577	1574	1581	1584	1584	1585	1587	1552	1557	1540	1575	1577	1546	1595	1606	1586	1639	1643	1637
ESC_FA1408AA	1507	1494	1453	1457	1446	1454	1471	1491	1502	1510	1509	1513	1515	1517	1525	1525	1526	1526	1523	1528	1530	1536	1539	1544	1545	1570	1573	1572	1583	1583	1583	1580	1587	1590	1590	1591	1593	1558	1563	1546	1581	1583	1552	1601	1612	1592	1645	1649	1643
ESC_FA4050AA	1510	1497	1456	1460	1449	1457	1474	1494	1505	1513	1512	1516	1518	1520	1528	1528	1529	1529	1526	1531	1533	1539	1542	1547	1548	1573	1576	1575	1586	1586	1586	1583	1590	1593	1593	1594	1596	1561	1566	1549	1584	1586	1555	1604	1615	1595	1648	1652	1646
ESC_FA0421AA	1511	1498	1457	1461	1450	1458	1475	1495	1506	1514	1513	1517	1519	1521	1529	1529	1530	1530	1527	1532	1534	1540	1543	1548	1549	1574	1577	1576	1587	1587	1587	1584	1591	1594	1594	1595	1597	1562	1567	1550	1585	1587	1556	1605	1616	1596	1649	1653	1647
ESC_FA2164AA	1511	1498	1457	1461	1450	1458	1475	1495	1506	1514	1513	1517	1519	1521	1529	1529	1530	1530	1527	1532	1534	1540	1543	1548	1549	1574	1577	1576	1587	1587	1587	1584	1591	1594	1594	1595	1597	1562	1567	1550	1585	1587	1556	1605	1616	1596	1649	1653	1647
ESC_FA4059AA	1511	1498	1457	1461	1450	1456	1475	1495	1506	1514	1513	1517	1519	1521	1529	1529	1530	1530	1525	1532	1534	1540	1543	1548	1549	1574	1577	1576	1587	1587	1587	1584	1591	1594	1594	1595	1597	1560	1567	1550	1585	1587	1556	1605	1616	1596	1649	1653	1647
ESC_FA1448AA	1512	1499	1458	1462	1451	1459	1476	1496	1507	1515	1514	1518	1520	1522	1530	1530	1531	1531	1528	1533	1535	1541	1544	1549	1550	1575	1578	1577	1588	1588	1588	1585	1592	1595	1595	1596	1598	1563	1568	1551	1586	1588	1557	1606	1617	1597	1650	1654	1648
ESC_JA6167AA	1513	1500	1459	1463	1452	1458	1477	1497	1508	1516	1515	1519	1521	1523	1531	1531	1532	1532	1527	1534	1536	1542	1545	1550	1551	1576	1579	1578	1589	1589	1589	1586	1593	1596	1596	1597	1599	1562	1569	1552	1587	1589	1558	1607	1618	1598	1651	1655	1649
ESC_MA0245AA	1516	1503	1462	1466	1455	1463	1480	1500	1511	1519	1518	1522	1524	1526	1534	1534	1535	1535	1532	1537	1539	1545	1548	1553	1554	1579	1582	1581	1592	1592	1592	1589	1596	1599	1599	1600	1602	1567	1572	1555	1590	1592	1561	1610	1621	1601	1654	1658	1652
ESC_PA6640AA	1534	1523	1482	1486	1474	1483	1498	1520	1529	1539	1538	1542	1544	1546	1554	1554	1555	1555	1552	1557	1559	1565	1568	1573	1574	1599	1602	1601	1612	1612	1612	1609	1616	1619	1619	1620	1622	1587	1592	1575	1610	1612	1581	1630	1641	1620	1674	1678	1670
ESC_RA6469AA	1535	1524	1483	1487	1475	1484	1499	1521	1530	1540	1539	1543	1545	1547	1555	1555	1556	1556	1553	1558	1560	1566	1569	1574	1575	1600	1603	1602	1613	1613	1613	1610	1617	1620	1620	1621	1623	1588	1593	1576	1611	1613	1582	1631	1642	1621	1675	1679	1673
ESC_FA5598AA	1547	1534	1493	1497	1486	1494	1511	1531	1542	1550	1547	1551	1553	1557	1563	1565	1564	1566	1563	1566	1568	1574	1577	1584	1585	1610	1613	1612	1623	1623	1623	1620	1627	1630	1630	1631	1633	1598	1601	1586	1619	1621	1592	1641	1650	1632	1685	1689	1683
ESC_NA5391AA	1548	1537	1496	1500	1488	1497	1512	1534	1543	1553	1552	1556	1558	1560	1568	1568	1569	1569	1566	1571	1573	1579	1582	1587	1588	1613	1616	1615	1626	1626	1626	1623	1630	1633	1633	1634	1636	1601	1606	1589	1624	1626	1595	1644	1655	1634	1688	1692	1686
ESC_RA1524AA	1554	1541	1500	1504	1492	1501	1520	1538	1549	1557	1556	1560	1562	1564	1572	1572	1573	1573	1570	1575	1577	1583	1586	1591	1592	1615	1618	1617	1628	1628	1628	1625	1632	1635	1635	1636	1638	1603	1610	1593	1628	1630	1599	1650	1659	1641	1696	1698	1694
ESC_BA8150AA	1557	1546	1505	1509	1497	1506	1521	1543	1552	1562	1561	1565	1567	1569	1577	1577	1578	1578	1575	1580	1582	1588	1591	1596	1597	1622	1625	1624	1635	1635	1635	1632	1639	1642	1642	1643	1645	1610	1615	1598	1633	1635	1604	1653	1664	1643	1697	1701	1695
ESC_OA1648AA	1557	1546	1505	1509	1498	1506	1521	1543	1552	1562	1561	1565	1567	1569	1577	1577	1578	1578	1575	1580	1582	1588	1591	1596	1597	1622	1625	1624	1635	1635	1635	1632	1639	1642	1642	1643	1645	1610	1615	1598	1633	1635	1604	1653	1664	1644	1697	1701	1695
ESC_QA2139AA	1557	1544	1503	1507	1496	1504	1521	1541	1552	1560	1559	1563	1565	1565	1575	1575	1576	1576	1573	1578	1580	1586	1589	1594	1595	1620	1623	1622	1633	1633	1633	1630	1637	1640	1640	1641	1643	1608	1613	1596	1631	1633	1602	1651	1662	1642	1695	1699	1693
ESC_EA9931AA	1558	1545	1504	1508	1497	1505	1522	1540	1551	1561	1558	1562	1564	1568	1574	1576	1575	1575	1574	1577	1579	1585	1588	1595	1596	1621	1624	1619	1630	1634	1634	1631	1638	1637	1637	1638	1640	1607	1608	1597	1630	1632	1603	1652	1659	1643	1696	1700	1692
ESC_EA9930AA	1558	1545	1504	1508	1497	1505	1522	1540	1551	1561	1558	1562	1564	1568	1574	1576	1575	1575	1574	1577	1579	1585	1588	1595	1596	1621	1624	1619	1630	1634	1634	1631	1638	1637	1637	1638	1640	1607	1608	1597	1630	1632	1603	1652	1659	1643	1696	1700	1692
ESC_RA0864AA	1558	1547	1506	1510	1498	1507	1522	1544	1553	1563	1562	1566	1568	1570	1578	1578	1579	1579	1576	1581	1583	1589	1592	1597	1598	1623	1626	1625	1636	1636	1636	1633	1640	1643	1643	1644	1646	1611	1616	1599	1634	1636	1605	1654	1665	1644	1698	1702	1696
ESC_OA5855AA	1560	1547	1506	1510	1499	1507	1524	1544	1555	1563	1562	1566	1568	1570	1578	1578	1579	1579	1576	1581	1583	1589	1592	1597	1598	1623	1626	1625	1636	1636	1636	1633	1640	1643	1643	1644	1646	1611	1616	1599	1634	1636	1605	1654	1665	1645	1698	1702	1696
ESC_QA5908AA	1562	1551	1510	1514	1502	1511	1526	1548	1557	1567	1566	1570	1572	1574	1582	1582	1583	1583	1580	1585	1587	1593	1596	1601	1602	1627	1630	1629	1640	1640	1640	1637	1644	1647	1647	1646	1650	1615	1620	1603	1638	1640	1609	1658	1669	1648	1702	1706	1700
ESC_FA6223AA	1565	1554	1513	1517	1506	1514	1529	1551	1560	1570	1569	1573	1575	1577	1585	1585	1586	1586	1583	1588	1590	1596	1599	1604	1605	1630	1633	1632	1643	1643	1643	1640	1647	1650	1650	1651	1653	1618	1623	1606	1641	1643	1612	1661	1672	1652	1705	1709	1703
ESC_HA8336AA	1567	1554	1513	1517	1506	1514	1533	1551	1564	1572	1571	1575	1577	1579	1587	1587	1588	1588	1583	1590	1592	1598	1601	1606	1607	1630	1633	1632	1643	1643	1643	1640	1647	1650	1650	1651	1653	1618	1623	1606	1641	1643	1612	1663	1672	1654	1709	1711	1707
PSU-0742	1568	1555	1514	1518	1507	1515	1532	1552	1563	1571	1568	1572	1574	1578	1584	1586	1585	1587	1584	1587	1589	1595	1598	1605	1606	1631	1634	1633	1644	1644	1644	1641	1648	1651	1651	1652	1654	1619	1622	1607	1640	1642	1613	1662	1671	1653	1706	1710	1704
ESC_TA7296AA	1571	1558	1517	1521	1510	1518	1535	1553	1564	1574	1571	1575	1577	1581	1587	1589	1588	1588	1587	1590	1592	1598	1601	1608	1609	1634	1637	1632	1643	1647	1647	1644	1651	1650	1650	1651	1653	1620	1621	1610	1643	1645	1616	1665	1672	1656	1709	1713	1705
ESC_NA8145AA	1573	1562	1521	1525	1513	1522	1537	1559	1568	1578	1577	1581	1583	1585	1593	1593	1594	1594	1591	1596	1598	1604	1607	1612	1613	1638	1641	1640	1651	1651	1651	1648	1655	1658	1658	1659	1661	1626	1631	1614	1649	1651	1620	1669	1680	1659	1713	1717	1711
ESC_HA7616AA	1578	1567	1526	1530	1519	1525	1540	1562	1571	1583	1580	1584	1586	1590	1596	1598	1597	1597	1594	1599	1601	1607	1610	1617	1618	1643	1646	1639	1652	1656	1656	1653	1660	1659	1659	1660	1662	1627	1630	1619	1652	1654	1625	1674	1681	1665	1718	1722	1714
ESC_TA5434AA	1580	1569	1528	1532	1521	1529	1544	1566	1575	1585	1584	1588	1590	1592	1600	1600	1601	1601	1598	1603	1605	1611	1614	1619	1620	1645	1648	1647	1658	1658	1658	1655	1662	1665	1665	1666	1668	1633	1638	1621	1656	1658	1627	1676	1687	1667	1720	1724	1718
ESC_GA5093AA	1590	1577	1536	1540	1528	1537	1554	1574	1585	1593	1590	1594	1596	1600	1606	1608	1607	1609	1606	1609	1611	1617	1620	1627	1628	1653	1656	1655	1666	1666	1666	1663	1670	1673	1673	1674	1676	1641	1644	1629	1662	1664	1635	1684	1693	1674	1728	1732	1726
ESC_NA2390AA	1591	1578	1537	1541	1530	1538	1555	1575	1586	1594	1593	1597	1599	1601	1609	1609	1610	1608	1607	1612	1614	1620	1623	1628	1629	1654	1657	1652	1663	1667	1667	1664	1671	1670	1670	1671	1673	1640	1645	1630	1665	1667	1636	1685	1694	1676	1729	1733	1727
Pk-12	1591	1578	1537	1541	1530	1536	1555	1575	1586	1594	1591	1595	1597	1601	1607	1609	1608	1610	1605	1610	1612	1618	1621	1628	1629	1654	1657	1656	1667	1667	1667	1664	1671	1674	1674	1675	1677	1640	1645	1630	1663	1665	1636	1685	1694	1676	1729	1733	1727
ESC_NA2392AA	1593	1580	1539	1543	1532	1540	1557	1577	1588	1596	1595	1599	1601	1603	1611	1611	1612	1610	1609	1614	1616	1622	1625	1630	1631	1656	1659	1654	1665	1669	1669	1666	1673	1672	1672	1673	1675	1642	1647	1632	1667	1669	1638	1687	1696	1678	1731	1735	1729
ESC_PA5217AA	1594	1581	1540	1544	1533	1541	1560	1578	1591	1599	1598	1602	1604	1606	1614	1614	1615	1615	1610	1617	1619	1625	1628	1633	1634	1657	1660	1657	1670	1670	1670	1667	1674	1677	1677	1678	1680	1645	1650	1633	1668	1670	1639	1690	1699	1681	1734	1738	1732
ESC_LA8229AA	1595	1584	1543	1547	1536	1542	1557	1579	1588	1600	1597	1601	1603	1607	1613	1615	1614	1614	1611	1616	1618	1624	1627	1634	1635	1660	1663	1656	1669	1673	1673	1670	1677	1676	1676	1677	1679	1644	1647	1636	1669	1671	1642	1691	1698	1682	1735	1739	1731
ESC_MA5268AA	1600	1589	1548	1552	1541	1547	1562	1584	1593	1605	1602	1606	1608	1612	1618	1620	1619	1619	1616	1621	1623	1629	1632	1639	1640	1665	1668	1661	1674	1678	1678	1675	1682	1681	1681	1682	1684	1649	1652	1639	1672	1674	1645	1696	1703	1687	1740	1744	1736
ESC_MA6706AA	1602	1591	1550	1554	1543	1549	1564	1586	1595	1607	1604	1608	1610	1614	1620	1622	1621	1621	1618	1623	1625	1631	1634	1641	1642	1667	1670	1663	1676	1680	1680	1677	1684	1683	1683	1684	1686	1651	1654	1643	1676	1678	1649	1698	1705	1689	1742	1746	1738
ESC_SA6142AA	1603	1592	1551	1555	1544	1548	1565	1587	1596	1608	1605	1609	1611	1615	1621	1623	1622	1622	1619	1624	1626	1632	1635	1642	1643	1668	1671	1664	1677	1681	1681	1678	1685	1684	1684	1685	1687	1652	1653	1644	1677	1679	1650	1699	1706	1690	1743	1747	1739
ESC_KA4243AA	1609	1596	1555	1559	1548	1556	1573	1593	1604	1612	1611	1615	1617	1619	1627	1627	1628	1628	1625	1630	1632	1638	1641	1646	1647	1672	1675	1674	1685	1685	1685	1682	1689	1692	1692	1693	1695	1660	1665	1648	1681	1683	1654	1703	1712	1694	1747	1751	1745
ESC_KA4203AA	1610	1597	1556	1560	1549	1557	1574	1594	1605	1613	1612	1616	1618	1620	1628	1628	1629	1629	1626	1631	1633	1639	1642	1647	1648	1673	1676	1675	1686	1686	1686	1683	1690	1693	1693	1694	1696	1661	1666	1649	1682	1684	1655	1704	1713	1695	1748	1752	1744
ESC_FA7143AA	1612	1601	1560	1564	1553	1559	1574	1596	1605	1617	1614	1618	1620	1624	1630	1632	1631	1631	1628	1633	1635	1641	1644	1651	1652	1677	1680	1673	1686	1690	1690	1687	1694	1693	1693	1694	1696	1661	1664	1653	1686	1688	1659	1708	1715	1699	1752	1756	1748
ESC_KA7000AA	1612	1601	1560	1564	1553	1559	1574	1596	1605	1617	1614	1618	1620	1624	1630	1632	1631	1631	1628	1633	1635	1641	1644	1651	1652	1677	1680	1673	1686	1690	1690	1687	1694	1693	1693	1694	1696	1659	1664	1651	1684	1686	1657	1708	1715	1699	1752	1756	1748
ESC_RA1449AA	1613	1600	1559	1563	1552	1560	1577	1597	1608	1616	1615	1619	1621	1623	1631	1631	1632	1632	1629	1634	1636	1642	1645	1650	1651	1676	1679	1678	1689	1689	1689	1686	1693	1696	1696	1697	1699	1664	1669	1652	1685	1687	1658	1707	1716	1698	1751	1755	1749
ESC_TA7334AA	1613	1600	1559	1563	1552	1560	1577	1597	1608	1616	1615	1619	1621	1623	1631	1631	1632	1632	1629	1634	1636	1642	1645	1650	1651	1676	1679	1678	1689	1689	1689	1686	1693	1696	1696	1697	1699	1664	1669	1652	1685	1687	1658	1707	1716	1698	1751	1755	1749
ESC_RA0858AA	1614	1601	1560	1564	1553	1561	1578	1598	1609	1617	1616	1620	1622	1624	1632	1632	1633	1633	1630	1635	1637	1643	1646	1651	1652	1677	1680	1679	1690	1690	1690	1687	1694	1697	1697	1698	1700	1665	1670	1653	1686	1688	1659	1708	1717	1699	1752	1756	1750
426ESBA	1616	1603	1562	1566	1554	1561	1580	1600	1611	1619	1616	1620	1622	1626	1632	1634	1633	1635	1630	1635	1637	1643	1646	1653	1654	1679	1682	1681	1692	1692	1692	1689	1696	1699	1699	1700	1702	1665	1670	1655	1688	1690	1661	1710	1719	1700	1754	1758	1752
ESC_IA8347AA	1617	1604	1563	1567	1556	1564	1581	1601	1612	1620	1619	1623	1625	1627	1635	1635	1636	1636	1633	1638	1640	1646	1649	1654	1655	1680	1683	1682	1693	1693	1693	1690	1697	1700	1700	1701	1703	1668	1673	1656	1689	1691	1662	1711	1720	1702	1755	1759	1753
ESC_BA8326AA	1618	1605	1564	1568	1557	1565	1582	1602	1613	1621	1620	1624	1626	1628	1636	1636	1637	1635	1634	1639	1641	1647	1650	1655	1656	1681	1684	1679	1690	1694	1694	1691	1698	1697	1697	1698	1700	1667	1672	1657	1692	1694	1663	1712	1721	1703	1756	1760	1754
ESC_OA6146AA	1618	1605	1564	1568	1557	1565	1582	1602	1613	1621	1618	1622	1624	1628	1634	1636	1635	1637	1634	1637	1639	1645	1648	1655	1656	1681	1684	1683	1694	1694	1694	1691	1698	1701	1701	1702	1704	1669	1672	1657	1688	1690	1663	1712	1719	1703	1756	1760	1754
ESC_SA6107AA	1618	1605	1564	1568	1557	1565	1582	1602	1613	1621	1620	1624	1626	1628	1636	1636	1637	1637	1634	1639	1641	1647	1650	1655	1656	1681	1684	1683	1694	1694	1694	1691	1698	1701	1701	1702	1704	1669	1674	1657	1690	1692	1663	1712	1721	1703	1756	1760	1754
ESC_GA9207AA	1619	1606	1565	1569	1558	1566	1583	1603	1614	1622	1621	1625	1627	1629	1637	1637	1638	1638	1635	1640	1642	1648	1651	1656	1657	1682	1685	1684	1695	1695	1695	1692	1699	1702	1702	1703	1705	1670	1675	1658	1691	1693	1664	1713	1722	1704	1757	1761	1755
ESC_SA1754AA	1620	1609	1568	1572	1561	1567	1582	1604	1613	1625	1622	1626	1628	1632	1638	1640	1639	1639	1636	1641	1643	1649	1652	1659	1660	1685	1688	1681	1694	1698	1698	1695	1702	1701	1701	1702	1704	1669	1672	1661	1694	1696	1667	1716	1723	1707	1760	1764	1756
ESC_OA2365AA	1621	1608	1567	1571	1560	1568	1585	1605	1616	1624	1623	1627	1629	1631	1639	1639	1640	1640	1637	1642	1644	1650	1653	1658	1659	1684	1687	1686	1697	1697	1697	1694	1701	1704	1704	1705	1707	1672	1677	1660	1693	1695	1666	1715	1724	1706	1759	1763	1757
ESC_DA6623AA	1621	1608	1567	1571	1560	1568	1585	1605	1616	1624	1623	1627	1629	1631	1639	1639	1640	1640	1637	1642	1644	1650	1653	1658	1659	1684	1687	1686	1697	1697	1697	1694	1701	1704	1704	1705	1707	1672	1677	1660	1693	1695	1666	1715	1724	1706	1759	1763	1757
ESC_OA6231AA	1623	1610	1569	1573	1562	1570	1587	1607	1618	1626	1625	1629	1631	1633	1641	1641	1642	1642	1639	1644	1646	1652	1655	1660	1661	1686	1689	1688	1699	1699	1699	1696	1703	1706	1706	1707	1709	1674	1679	1662	1695	1697	1668	1717	1726	1708	1761	1765	1759
ESC_OA6229AA	1623	1610	1569	1573	1562	1570	1587	1607	1618	1626	1625	1629	1631	1633	1641	1641	1642	1642	1639	1644	1646	1652	1655	1660	1661	1686	1689	1688	1699	1699	1699	1696	1703	1706	1706	1707	1709	1674	1679	1662	1695	1697	1668	1717	1726	1708	1761	1765	1759
ESC_DA6607AA	1623	1610	1569	1573	1562	1570	1587	1607	1618	1626	1625	1629	1631	1633	1641	1641	1642	1642	1639	1644	1646	1652	1655	1660	1661	1686	1689	1688	1699	1699	1699	1696	1703	1706	1706	1707	1709	1674	1679	1662	1695	1697	1668	1717	1726	1708	1761	1765	1759
ESC_GA3297AA	1623	1612	1571	1575	1564	1570	1585	1607	1616	1628	1625	1629	1631	1635	1641	1643	1642	1642	1639	1644	1646	1652	1655	1662	1663	1688	1691	1684	1697	1701	1701	1698	1705	1704	1704	1705	1707	1672	1675	1664	1697	1699	1670	1719	1726	1710	1763	1767	1759
ESC_SA5934AA	1623	1610	1569	1573	1562	1570	1587	1607	1618	1626	1625	1629	1631	1633	1641	1641	1642	1642	1639	1644	1646	1652	1655	1660	1661	1686	1689	1688	1699	1699	1699	1696	1703	1706	1706	1707	1709	1674	1679	1662	1695	1697	1668	1717	1726	1708	1761	1765	1759
ESC_NA6151AA	1624	1611	1570	1574	1563	1571	1588	1608	1619	1627	1626	1630	1632	1634	1642	1642	1643	1643	1640	1645	1647	1653	1656	1661	1662	1687	1690	1689	1700	1700	1700	1697	1704	1707	1707	1708	1710	1675	1680	1663	1696	1698	1669	1718	1727	1709	1762	1766	1760
ESC_CA4656AA	1624	1611	1570	1574	1563	1571	1588	1608	1619	1627	1626	1630	1632	1634	1642	1642	1643	1643	1640	1645	1647	1653	1656	1661	1662	1687	1690	1689	1700	1700	1700	1697	1704	1707	1707	1708	1710	1675	1680	1663	1696	1698	1669	1718	1727	1709	1762	1766	1760
ESC_OA6124AA	1624	1611	1570	1574	1563	1571	1588	1608	1619	1627	1626	1630	1632	1634	1642	1642	1643	1643	1640	1645	1647	1653	1656	1661	1662	1687	1690	1689	1700	1700	1700	1697	1704	1707	1707	1708	1710	1675	1680	1663	1696	1698	1669	1718	1727	1709	1762	1766	1760
ESC_OA6076AA	1624	1611	1570	1574	1563	1571	1588	1608	1619	1627	1626	1630	1632	1634	1642	1642	1643	1643	1640	1645	1647	1653	1656	1661	1662	1687	1690	1689	1700	1700	1700	1697	1704	1707	1707	1708	1710	1675	1680	1663	1696	1698	1669	1718	1727	1709	1762	1766	1760
ESC_OA6053AA	1624	1611	1570	1574	1563	1571	1588	1608	1619	1627	1626	1630	1632	1634	1642	1642	1643	1643	1640	1645	1647	1653	1656	1661	1662	1687	1690	1689	1700	1700	1700	1697	1704	1707	1707	1708	1710	1675	1680	1663	1696	1698	1669	1718	1727	1709	1762	1766	1760
ESC_EA9301AA	1624	1611	1570	1574	1563	1571	1588	1608	1619	1627	1626	1630	1632	1634	1642	1642	1643	1643	1640	1645	1647	1653	1656	1661	1662	1687	1690	1689	1700	1700	1700	1697	1704	1707	1707	1708	1710	1675	1680	1663	1696	1698	1669	1718	1727	1709	1762	1766	1760
ESC_CA4679AA	1625	1612	1571	1575	1564	1572	1589	1609	1620	1628	1627	1631	1633	1635	1643	1643	1644	1644	1641	1646	1648	1654	1657	1662	1663	1688	1691	1690	1701	1701	1701	1698	1705	1708	1708	1709	1711	1676	1681	1664	1697	1699	1670	1719	1728	1710	1763	1767	1761
ESC_CA5145AA	1625	1612	1571	1575	1564	1572	1589	1609	1620	1628	1627	1631	1633	1635	1643	1643	1644	1644	1641	1646	1648	1654	1657	1662	1663	1688	1691	1690	1701	1701	1701	1698	1705	1708	1708	1709	1711	1676	1681	1664	1697	1699	1670	1719	1728	1710	1763	1767	1761
ESC_CA5147AA	1625	1612	1571	1575	1564	1572	1589	1609	1620	1628	1627	1631	1633	1635	1643	1643	1644	1644	1641	1646	1648	1654	1657	1662	1663	1688	1691	1690	1701	1701	1701	1698	1705	1708	1708	1709	1711	1676	1681	1664	1697	1699	1670	1719	1728	1710	1763	1767	1761
ESC_CA5155AA	1625	1612	1571	1575	1564	1572	1589	1609	1620	1628	1627	1631	1633	1635	1643	1643	1644	1644	1641	1646	1648	1654	1657	1662	1663	1688	1691	1690	1701	1701	1701	1698	1705	1708	1708	1709	1711	1676	1681	1664	1697	1699	1670	1719	1728	1710	1763	1767	1761
ESC_OA6126AA	1625	1612	1571	1575	1564	1572	1589	1609	1620	1628	1627	1631	1633	1635	1643	1643	1644	1644	1641	1646	1648	1654	1657	1662	1663	1688	1691	1690	1701	1701	1701	1698	1705	1708	1708	1709	1711	1676	1681	1664	1697	1699	1670	1719	1728	1710	1763	1767	1761
ESC_PA5901AA	1625	1614	1573	1577	1566	1572	1587	1609	1618	1630	1627	1631	1633	1637	1643	1645	1644	1644	1641	1646	1648	1654	1657	1664	1665	1690	1693	1686	1699	1703	1703	1700	1707	1706	1706	1707	1709	1674	1677	1666	1699	1701	1672	1721	1728	1712	1765	1769	1761
ESC_TA3218AA	1625	1614	1573	1577	1566	1572	1587	1609	1618	1630	1627	1631	1633	1637	1643	1645	1644	1644	1641	1646	1648	1654	1657	1664	1665	1690	1693	1686	1699	1703	1703	1700	1707	1706	1706	1707	1709	1674	1677	1666	1699	1701	1672	1721	1728	1712	1765	1769	1761
ESC_CA5154AA	1626	1613	1572	1576	1565	1573	1590	1610	1621	1629	1628	1632	1634	1636	1644	1644	1645	1645	1642	1647	1649	1655	1658	1663	1664	1689	1692	1691	1702	1702	1702	1699	1706	1709	1709	1710	1712	1677	1682	1665	1698	1700	1671	1720	1729	1711	1764	1768	1762
ESC_CA5156AA	1626	1613	1572	1576	1565	1573	1590	1610	1621	1629	1628	1632	1634	1636	1644	1644	1645	1645	1642	1647	1649	1655	1658	1663	1664	1689	1692	1691	1702	1702	1702	1699	1706	1709	1709	1710	1712	1677	1682	1665	1698	1700	1671	1720	1729	1711	1764	1768	1762
ESC_OA6237AA	1626	1613	1572	1576	1565	1573	1590	1610	1621	1629	1628	1632	1634	1636	1644	1644	1645	1645	1642	1647	1649	1655	1658	1663	1664	1689	1692	1691	1702	1702	1702	1699	1706	1709	1709	1710	1712	1677	1682	1665	1698	1700	1671	1720	1729	1711	1764	1768	1762
ESC_DA7812AA	1626	1613	1572	1576	1565	1573	1590	1610	1621	1629	1628	1632	1634	1636	1644	1644	1645	1645	1642	1647	1649	1655	1658	1663	1664	1689	1692	1691	1702	1702	1702	1699	1706	1709	1709	1710	1712	1677	1682	1665	1698	1700	1671	1720	1729	1711	1764	1768	1762
ESC_EA9299AA	1626	1613	1572	1576	1565	1573	1590	1610	1621	1629	1628	1632	1634	1636	1644	1644	1645	1645	1642	1647	1649	1655	1658	1663	1664	1689	1692	1691	1702	1702	1702	1699	1706	1709	1709	1710	1712	1677	1682	1665	1698	1700	1671	1720	1729	1711	1764	1768	1762
ESC_BA8241AA	1627	1614	1573	1577	1566	1574	1591	1611	1622	1630	1629	1633	1635	1637	1645	1645	1646	1644	1643	1648	1650	1656	1659	1664	1665	1690	1693	1688	1699	1703	1703	1700	1707	1706	1706	1707	1709	1676	1681	1666	1701	1703	1672	1721	1730	1712	1765	1769	1763
ESC_CA4658AA	1627	1614	1573	1577	1566	1574	1591	1611	1622	1630	1629	1633	1635	1637	1645	1645	1646	1646	1643	1648	1650	1656	1659	1664	1665	1690	1693	1692	1703	1703	1703	1700	1707	1710	1710	1711	1713	1678	1683	1666	1699	1701	1672	1721	1730	1712	1765	1769	1763
ESC_CA5140AA	1627	1614	1573	1577	1566	1574	1591	1611	1622	1630	1629	1633	1635	1637	1645	1645	1646	1646	1643	1648	1650	1656	1659	1664	1665	1690	1693	1692	1703	1703	1703	1700	1707	1710	1710	1711	1713	1678	1683	1666	1699	1701	1672	1721	1730	1712	1765	1769	1763
ESC_CA5146AA	1627	1614	1573	1577	1566	1574	1591	1611	1622	1630	1629	1633	1635	1637	1645	1645	1646	1646	1643	1648	1650	1656	1659	1664	1665	1690	1693	1692	1703	1703	1703	1700	1707	1710	1710	1711	1713	1678	1683	1666	1699	1701	1672	1721	1730	1712	1765	1769	1763
ESC_CA5148AA	1627	1614	1573	1577	1566	1574	1591	1611	1622	1630	1629	1633	1635	1637	1645	1645	1646	1646	1643	1648	1650	1656	1659	1664	1665	1690	1693	1692	1703	1703	1703	1700	1707	1710	1710	1711	1713	1678	1683	1666	1699	1701	1672	1721	1730	1712	1765	1769	1763
ESC_CA5149AA	1627	1614	1573	1577	1566	1574	1591	1611	1622	1630	1629	1633	1635	1637	1645	1645	1646	1646	1643	1648	1650	1656	1659	1664	1665	1690	1693	1692	1703	1703	1703	1700	1707	1710	1710	1711	1713	1678	1683	1666	1699	1701	1672	1721	1730	1712	1765	1769	1763
ESC_CA5152AA	1627	1614	1573	1577	1566	1574	1591	1611	1622	1630	1629	1633	1635	1637	1645	1645	1646	1646	1643	1648	1650	1656	1659	1664	1665	1690	1693	1692	1703	1703	1703	1700	1707	1710	1710	1711	1713	1678	1683	1666	1699	1701	1672	1721	1730	1712	1765	1769	1763
ESC_OA6232AA	1627	1614	1573	1577	1566	1574	1591	1611	1622	1630	1629	1633	1635	1637	1645	1645	1646	1646	1643	1648	1650	1656	1659	1664	1665	1690	1693	1692	1703	1703	1703	1700	1707	1710	1710	1711	1713	1678	1683	1666	1699	1701	1672	1721	1730	1712	1765	1769	1763
ESC_CA5141AA	1628	1615	1574	1578	1567	1575	1592	1612	1623	1631	1630	1634	1636	1638	1646	1646	1647	1647	1644	1649	1651	1657	1660	1665	1666	1691	1694	1693	1704	1704	1704	1701	1708	1711	1711	1712	1714	1679	1684	1667	1700	1702	1673	1722	1731	1713	1766	1770	1764
ESC_CA5144AA	1628	1615	1574	1578	1567	1575	1592	1612	1623	1631	1630	1634	1636	1638	1646	1646	1647	1647	1644	1649	1651	1657	1660	1665	1666	1691	1694	1693	1704	1704	1704	1701	1708	1711	1711	1712	1714	1679	1684	1667	1700	1702	1673	1722	1731	1713	1766	1770	1764
ESC_CA5150AA	1628	1615	1574	1578	1567	1575	1592	1612	1623	1631	1630	1634	1636	1638	1646	1646	1647	1647	1644	1649	1651	1657	1660	1665	1666	1691	1694	1693	1704	1704	1704	1701	1708	1711	1711	1712	1714	1679	1684	1667	1700	1702	1673	1722	1731	1713	1766	1770	1764
ESC_CA5151AA	1628	1615	1574	1578	1567	1575	1592	1612	1623	1631	1630	1634	1636	1638	1646	1646	1647	1647	1644	1649	1651	1657	1660	1665	1666	1691	1694	1693	1704	1704	1704	1701	1708	1711	1711	1712	1714	1679	1684	1667	1700	1702	1673	1722	1731	1713	1766	1770	1764
ESC_CA5153AA	1628	1615	1574	1578	1567	1575	1592	1612	1623	1631	1630	1634	1636	1638	1646	1646	1647	1647	1644	1649	1651	1657	1660	1665	1666	1691	1694	1693	1704	1704	1704	1701	1708	1711	1711	1712	1714	1679	1684	1667	1700	1702	1673	1722	1731	1713	1766	1770	1764
ESC_OA6121AA	1628	1615	1574	1578	1567	1575	1592	1612	1623	1631	1630	1634	1636	1638	1646	1646	1647	1647	1644	1649	1651	1657	1660	1665	1666	1691	1694	1693	1704	1704	1704	1701	1708	1711	1711	1712	1714	1679	1684	1667	1700	1702	1673	1722	1731	1713	1766	1770	1764
ESC_CA4648AA	1629	1616	1575	1579	1568	1576	1593	1613	1624	1632	1631	1635	1637	1639	1647	1647	1648	1648	1645	1650	1652	1658	1661	1666	1667	1692	1695	1694	1705	1705	1705	1702	1709	1712	1712	1713	1715	1680	1685	1668	1701	1703	1674	1723	1732	1714	1767	1771	1765
ESC_CA5142AA	1629	1616	1575	1579	1568	1576	1593	1613	1624	1632	1631	1635	1637	1639	1647	1647	1648	1648	1645	1650	1652	1658	1661	1666	1667	1692	1695	1694	1705	1705	1705	1702	1709	1712	1712	1713	1715	1680	1685	1668	1701	1703	1674	1723	1732	1714	1767	1771	1765
ESC_CA5143AA	1629	1616	1575	1579	1568	1576	1593	1613	1624	1632	1631	1635	1637	1639	1647	1647	1648	1648	1645	1650	1652	1658	1661	1666	1667	1692	1695	1694	1705	1705	1705	1702	1709	1712	1712	1713	1715	1680	1685	1668	1701	1703	1674	1723	1732	1714	1767	1771	1765
ESC_OA6120AA	1629	1616	1575	1579	1568	1576	1593	1613	1624	1632	1631	1635	1637	1639	1647	1647	1648	1648	1645	1650	1652	1658	1661	1666	1667	1692	1695	1694	1705	1705	1705	1702	1709	1712	1712	1713	1715	1680	1685	1668	1701	1703	1674	1723	1732	1714	1767	1771	1765
ESC_RA4806AA	1630	1617	1576	1580	1569	1577	1594	1614	1625	1633	1630	1634	1636	1640	1646	1648	1647	1649	1646	1649	1651	1657	1660	1667	1668	1693	1696	1695	1706	1706	1706	1703	1710	1713	1713	1714	1716	1681	1684	1669	1700	1702	1675	1724	1731	1715	1768	1772	1766
ESC_OA6071AA	1631	1618	1577	1581	1570	1578	1595	1615	1626	1634	1633	1637	1639	1641	1649	1649	1650	1650	1647	1652	1654	1660	1663	1668	1669	1694	1697	1696	1707	1707	1707	1704	1711	1714	1714	1715	1717	1682	1687	1670	1703	1705	1676	1725	1734	1716	1769	1773	1767
ESC_LA3430AA	1632	1621	1580	1584	1571	1579	1596	1618	1627	1637	1634	1638	1640	1644	1650	1652	1651	1653	1648	1653	1655	1661	1664	1671	1672	1697	1700	1699	1710	1710	1710	1707	1714	1717	1717	1718	1720	1683	1688	1673	1704	1706	1679	1728	1735	1719	1772	1776	1770
ESC_OA6109AA	1633	1620	1579	1583	1572	1580	1597	1617	1628	1636	1635	1639	1641	1643	1651	1651	1652	1652	1649	1654	1656	1662	1665	1670	1671	1696	1699	1698	1709	1709	1709	1706	1713	1716	1716	1717	1719	1684	1689	1672	1705	1707	1678	1727	1736	1718	1771	1775	1769
ESC_OA6106AA	1633	1620	1579	1583	1572	1580	1597	1617	1628	1636	1635	1639	1641	1643	1651	1651	1652	1652	1649	1654	1656	1662	1665	1670	1671	1696	1699	1698	1709	1709	1709	1706	1713	1716	1716	1717	1719	1684	1689	1672	1705	1707	1678	1727	1736	1718	1771	1775	1769
ESC_SA4773AA	1633	1620	1579	1583	1572	1580	1597	1617	1628	1636	1635	1639	1641	1643	1651	1651	1652	1652	1649	1654	1656	1662	1665	1670	1671	1696	1699	1698	1709	1709	1709	1706	1713	1716	1716	1717	1719	1684	1689	1672	1705	1707	1678	1727	1736	1718	1771	1775	1769
ESC_OA6068AA	1634	1621	1580	1584	1573	1581	1598	1618	1629	1637	1636	1640	1642	1644	1652	1652	1653	1653	1650	1655	1657	1663	1666	1671	1672	1697	1700	1699	1710	1710	1710	1707	1714	1717	1717	1718	1720	1685	1690	1673	1706	1708	1679	1728	1737	1719	1772	1776	1770
ESC_CA4660AA	1635	1622	1581	1585	1574	1582	1599	1619	1630	1638	1637	1641	1643	1645	1653	1653	1654	1654	1651	1656	1658	1664	1667	1672	1673	1698	1701	1700	1711	1711	1711	1708	1715	1718	1718	1719	1721	1686	1691	1674	1707	1709	1680	1729	1738	1720	1773	1777	1771
ESC_CA4654AA	1635	1622	1581	1585	1574	1582	1599	1619	1630	1638	1637	1641	1643	1645	1653	1653	1654	1654	1651	1656	1658	1664	1667	1672	1673	1698	1701	1700	1711	1711	1711	1708	1715	1718	1718	1719	1721	1686	1691	1674	1707	1709	1680	1729	1738	1720	1773	1777	1771
ESC_CA4663AA	1635	1622	1581	1585	1574	1582	1599	1619	1630	1638	1637	1641	1643	1645	1653	1653	1654	1654	1651	1656	1658	1664	1667	1672	1673	1698	1701	1700	1711	1711	1711	1708	1715	1718	1718	1719	1721	1686	1691	1674	1707	1709	1680	1729	1738	1720	1773	1777	1771
ESC_GA9151AA	1636	1623	1582	1586	1575	1583	1600	1620	1631	1639	1638	1642	1644	1646	1654	1654	1655	1655	1652	1657	1659	1665	1668	1673	1674	1699	1702	1701	1712	1712	1712	1709	1716	1719	1719	1720	1722	1687	1692	1675	1708	1710	1681	1730	1739	1721	1774	1778	1772
u981eb	1639	1630	1589	1593	1582	1588	1603	1625	1634	1646	1643	1647	1649	1653	1659	1661	1660	1660	1657	1662	1664	1670	1673	1680	1681	1706	1709	1702	1715	1719	1719	1716	1723	1722	1722	1723	1725	1690	1693	1682	1715	1717	1688	1737	1744	1728	1781	1785	1777
ESC_HA7626AA	1639	1626	1585	1589	1578	1586	1603	1623	1634	1642	1641	1645	1647	1649	1657	1657	1658	1658	1655	1660	1662	1668	1671	1676	1677	1702	1705	1704	1715	1715	1715	1712	1719	1722	1722	1723	1725	1690	1695	1678	1711	1713	1684	1733	1742	1724	1777	1781	1775
ESC_IA5341AA	1639	1626	1585	1589	1578	1586	1603	1623	1634	1642	1641	1645	1647	1649	1657	1657	1658	1658	1655	1660	1662	1668	1671	1676	1677	1702	1705	1704	1715	1715	1715	1712	1719	1722	1722	1723	1725	1690	1695	1678	1711	1713	1684	1733	1742	1724	1777	1781	1775
Mcr-SJP45	1641	1630	1589	1593	1582	1588	1603	1625	1634	1646	1643	1647	1649	1653	1659	1661	1660	1660	1657	1662	1664	1670	1673	1680	1681	1706	1709	1702	1715	1719	1719	1716	1723	1722	1722	1723	1725	1690	1693	1682	1715	1717	1688	1737	1744	1728	1781	1785	1777
DF391	1644	1633	1592	1596	1585	1591	1606	1628	1637	1649	1646	1650	1652	1656	1662	1664	1663	1663	1660	1665	1667	1673	1676	1683	1684	1709	1712	1705	1718	1722	1722	1719	1726	1725	1725	1726	1728	1693	1696	1685	1718	1720	1691	1740	1747	1731	1784	1788	1780
GP188	1651	1640	1599	1603	1592	1598	1613	1635	1644	1656	1653	1657	1659	1663	1669	1671	1670	1670	1667	1672	1674	1680	1683	1690	1691	1716	1719	1712	1725	1729	1729	1726	1733	1732	1732	1733	1735	1700	1703	1692	1725	1727	1698	1747	1754	1738	1791	1795	1787
ESC_MA7733AA	1656	1643	1604	1608	1593	1609	1628	1646	1651	1659	1660	1664	1666	1668	1676	1674	1677	1675	1678	1679	1681	1689	1690	1695	1696	1719	1722	1721	1730	1732	1732	1729	1736	1737	1737	1738	1740	1702	1720	1697	1730	1732	1703	1750	1759	1743	1790	1796	1798
ESC_EA4362AA	1673	1660	1617	1625	1610	1624	1643	1661	1668	1676	1675	1679	1681	1683	1691	1691	1692	1692	1695	1694	1696	1704	1705	1710	1711	1734	1737	1736	1747	1747	1747	1744	1751	1754	1754	1755	1757	1719	1735	1712	1747	1749	1718	1767	1776	1760	1807	1811	1813
ESC_TA3196AA	1674	1663	1622	1626	1615	1621	1636	1658	1667	1679	1676	1680	1682	1686	1692	1694	1693	1693	1690	1695	1697	1703	1706	1713	1714	1739	1742	1735	1748	1752	1752	1749	1756	1755	1755	1756	1758	1723	1726	1715	1748	1750	1721	1770	1777	1761	1808	1812	1804
ESC_GA9145AA	1680	1667	1626	1630	1619	1627	1644	1664	1675	1683	1682	1686	1688	1690	1698	1698	1699	1699	1696	1701	1703	1709	1712	1717	1718	1743	1746	1745	1756	1756	1756	1753	1760	1763	1763	1764	1766	1731	1736	1719	1752	1754	1725	1774	1783	1765	1818	1822	1816
ESC_TA3187AA	1735	1724	1683	1687	1676	1682	1697	1719	1728	1740	1737	1741	1743	1747	1753	1755	1754	1754	1751	1756	1758	1764	1767	1774	1775	1800	1803	1796	1809	1813	1813	1810	1817	1816	1816	1817	1819	1784	1787	1776	1809	1811	1782	1831	1838	1822	1861	1865	1857
ESC_TA3188AA	1735	1724	1683	1687	1676	1682	1697	1719	1728	1740	1737	1741	1743	1747	1753	1755	1754	1754	1751	1756	1758	1764	1767	1774	1775	1800	1803	1796	1809	1813	1813	1810	1817	1816	1816	1817	1819	1784	1787	1776	1809	1811	1782	1831	1838	1822	1861	1865	1857
ESC_TA3189AA	1735	1724	1683	1687	1676	1682	1697	1719	1728	1740	1737	1741	1743	1747	1753	1755	1754	1754	1751	1756	1758	1764	1767	1774	1775	1800	1803	1796	1809	1813	1813	1810	1817	1816	1816	1817	1819	1784	1787	1776	1809	1811	1782	1831	1838	1822	1861	1865	1857
ESC_TA3190AA	1735	1724	1683	1687	1676	1682	1697	1719	1728	1740	1737	1741	1743	1747	1753	1755	1754	1754	1751	1756	1758	1764	1767	1774	1775	1800	1803	1796	1809	1813	1813	1810	1817	1816	1816	1817	1819	1784	1787	1776	1809	1811	1782	1831	1838	1822	1861	1865	1857
ESC_TA2979AA	1736	1725	1684	1688	1677	1683	1698	1720	1729	1741	1738	1742	1744	1748	1754	1756	1755	1755	1752	1757	1759	1765	1768	1775	1776	1801	1804	1797	1810	1814	1814	1811	1818	1817	1817	1818	1820	1785	1788	1777	1810	1812	1783	1832	1839	1823	1862	1866	1858
ESC_TA3186AA	1736	1725	1684	1688	1677	1683	1698	1720	1729	1741	1738	1742	1744	1748	1754	1756	1755	1755	1752	1757	1759	1765	1768	1775	1776	1801	1804	1797	1810	1814	1814	1811	1818	1817	1817	1818	1820	1785	1788	1777	1810	1812	1783	1832	1839	1823	1862	1866	1858
ESC_TA3181AA	1740	1729	1688	1692	1681	1687	1702	1724	1733	1745	1742	1746	1748	1752	1758	1760	1759	1759	1756	1761	1763	1769	1772	1779	1780	1805	1808	1801	1814	1818	1818	1815	1822	1821	1821	1822	1824	1789	1792	1781	1814	1816	1787	1836	1843	1827	1866	1870	1862
ESC_IA6654AA	1757	1744	1705	1711	1694	1710	1729	1747	1754	1760	1761	1765	1767	1769	1777	1777	1778	1776	1779	1780	1782	1790	1791	1796	1795	1822	1825	1826	1835	1833	1833	1836	1837	1842	1842	1843	1845	1808	1823	1787	1831	1833	1793	1852	1860	1831	1871	1873	1875
ESC_LA5596AA	1766	1753	1712	1720	1703	1715	1736	1754	1765	1771	1770	1774	1776	1778	1786	1788	1787	1787	1786	1789	1791	1799	1800	1805	1804	1829	1831	1833	1844	1840	1840	1843	1844	1851	1851	1852	1854	1815	1830	1794	1840	1842	1800	1861	1869	1842	1880	1880	1882
ESC_NA4906AA	1777	1764	1723	1731	1714	1728	1747	1765	1776	1782	1781	1785	1787	1789	1797	1799	1798	1798	1799	1800	1802	1810	1811	1816	1815	1840	1843	1844	1855	1851	1851	1854	1855	1862	1862	1863	1865	1828	1841	1805	1851	1853	1811	1872	1880	1853	1891	1891	1893
ESC_OA5981AA	1786	1773	1732	1740	1723	1737	1756	1774	1785	1791	1790	1794	1796	1798	1806	1808	1807	1807	1808	1809	1811	1819	1820	1825	1824	1849	1852	1853	1864	1860	1860	1863	1864	1871	1871	1872	1874	1837	1850	1814	1860	1862	1820	1881	1889	1862	1900	1900	1902
ESC_QA9315AA	1807	1794	1755	1761	1744	1760	1779	1797	1806	1812	1813	1817	1819	1821	1829	1829	1830	1828	1829	1832	1834	1842	1843	1848	1847	1872	1875	1876	1885	1883	1883	1886	1887	1892	1892	1893	1895	1858	1873	1837	1881	1883	1843	1902	1910	1883	1921	1923	1925
ESC_MA4493AA	1807	1794	1755	1761	1744	1760	1779	1797	1806	1812	1813	1817	1819	1821	1829	1829	1830	1828	1829	1832	1834	1842	1843	1848	1847	1872	1875	1876	1885	1883	1883	1886	1887	1892	1892	1893	1895	1858	1873	1837	1881	1883	1843	1902	1910	1883	1921	1923	1925
ESC_CA4931AA	1812	1801	1760	1764	1753	1761	1774	1796	1805	1817	1814	1818	1820	1824	1830	1832	1831	1831	1830	1833	1835	1841	1844	1851	1852	1877	1880	1873	1886	1890	1890	1887	1894	1893	1893	1894	1896	1863	1864	1853	1886	1888	1859	1908	1915	1899	1938	1942	1934
ESC_EA0419AA	1818	1807	1766	1770	1759	1767	1780	1802	1811	1823	1820	1824	1826	1830	1836	1838	1837	1837	1834	1839	1841	1847	1850	1857	1858	1883	1886	1879	1892	1896	1896	1893	1900	1899	1899	1900	1902	1869	1870	1859	1892	1894	1865	1914	1921	1905	1944	1948	1940
ESC_SA6253AA	1821	1810	1769	1773	1762	1770	1783	1805	1814	1826	1823	1827	1829	1833	1839	1841	1840	1840	1839	1842	1844	1850	1853	1860	1861	1886	1889	1882	1895	1899	1899	1896	1903	1902	1902	1903	1905	1872	1873	1862	1895	1897	1868	1917	1924	1908	1947	1951	1943
ESC_PA6750AA	1822	1811	1770	1774	1763	1771	1784	1806	1815	1827	1824	1828	1830	1834	1840	1842	1841	1841	1840	1843	1845	1851	1854	1861	1862	1887	1890	1883	1896	1900	1900	1897	1904	1903	1903	1904	1906	1873	1874	1863	1896	1898	1869	1918	1925	1909	1948	1952	1944
ESC_PA6807AA	1823	1812	1771	1775	1764	1770	1785	1807	1816	1828	1825	1829	1831	1835	1841	1843	1842	1842	1839	1844	1846	1852	1855	1862	1863	1888	1891	1884	1897	1901	1901	1898	1905	1904	1904	1905	1907	1872	1875	1864	1897	1899	1870	1919	1926	1910	1949	1953	1945
ESC_AA8223AA	1824	1811	1772	1778	1761	1777	1796	1814	1821	1827	1828	1832	1834	1836	1844	1844	1845	1841	1846	1847	1849	1857	1858	1863	1862	1889	1892	1893	1902	1900	1900	1903	1904	1909	1909	1910	1912	1873	1888	1854	1898	1900	1860	1919	1925	1898	1934	1936	1938
ESC_DA7066AA	1824	1813	1772	1776	1765	1773	1786	1808	1817	1829	1826	1830	1832	1836	1842	1844	1843	1843	1842	1845	1847	1853	1856	1863	1864	1889	1892	1885	1898	1902	1902	1899	1906	1905	1905	1906	1908	1875	1876	1865	1898	1900	1871	1920	1927	1911	1950	1954	1946
ESC_PA6840AA	1828	1817	1776	1780	1769	1775	1790	1812	1821	1833	1830	1834	1836	1840	1846	1848	1847	1847	1844	1849	1851	1857	1860	1867	1868	1893	1896	1889	1902	1906	1906	1903	1910	1909	1909	1910	1912	1877	1880	1869	1902	1904	1875	1924	1931	1915	1952	1956	1948
ESC_KA1891AA	1871	1858	1819	1825	1810	1826	1843	1861	1872	1878	1877	1881	1883	1887	1893	1895	1894	1894	1891	1896	1898	1906	1907	1914	1913	1938	1941	1942	1951	1951	1951	1954	1955	1958	1958	1959	1961	1924	1939	1887	1947	1949	1893	1968	1976	1933	1969	1971	1971
160A	1884	1875	1834	1838	1827	1833	1848	1870	1879	1891	1888	1892	1894	1898	1904	1906	1905	1905	1902	1907	1909	1915	1918	1925	1926	1951	1954	1947	1960	1964	1964	1961	1968	1967	1967	1968	1970	1935	1938	1927	1960	1962	1933	1982	1989	1973	2022	2026	2018
u1200eb	1896	1887	1846	1850	1839	1845	1860	1882	1891	1903	1900	1904	1906	1910	1916	1918	1917	1917	1914	1919	1921	1927	1930	1937	1938	1963	1966	1959	1972	1976	1976	1973	1980	1979	1979	1980	1982	1947	1950	1939	1972	1974	1945	1994	2001	1985	2034	2038	2030
u805eb	1906	1897	1856	1860	1849	1855	1870	1892	1901	1913	1910	1914	1916	1920	1926	1928	1927	1927	1924	1929	1931	1937	1940	1947	1948	1973	1976	1969	1982	1986	1986	1983	1990	1989	1989	1990	1992	1957	1960	1949	1982	1984	1955	2004	2011	1995	2044	2048	2040
ERS2367448	1989	1976	1935	1939	1928	1936	1953	1973	1984	1992	1989	1993	1995	1999	2005	2007	2006	2008	2005	2008	2010	2016	2019	2026	2027	2052	2055	2054	2065	2063	2063	2060	2067	2072	2072	2073	2075	2040	2043	2028	2061	2063	2034	2083	2092	2073	2121	2125	2119
ESC_GA2499AA	2000	1987	1946	1950	1939	1947	1964	1984	1995	2003	2000	2004	2006	2010	2016	2018	2017	2019	2016	2019	2021	2027	2030	2037	2038	2063	2066	2065	2076	2076	2076	2073	2080	2083	2083	2084	2086	2051	2054	2039	2072	2074	2045	2094	2103	2084	2132	2136	2130
ESC_GA2496AA	2000	1987	1946	1950	1939	1947	1964	1984	1995	2003	2000	2004	2006	2010	2016	2018	2017	2019	2016	2019	2021	2027	2030	2037	2038	2063	2066	2065	2076	2076	2076	2073	2080	2083	2083	2084	2086	2051	2054	2039	2072	2074	2045	2094	2103	2084	2132	2136	2130
ESC_MA8091AA	2007	1994	1957	1962	1947	1959	1978	1998	2009	2015	2016	2020	2022	2024	2032	2032	2033	2033	2030	2035	2037	2045	2046	2051	2052	2075	2078	2079	2087	2088	2088	2091	2092	2094	2094	2095	2097	2069	2088	1824	2096	2098	1830	2118	2125	1874	2162	2164	2164
WCHEC115104	2008	1995	1954	1958	1947	1955	1972	1992	2003	2011	2008	2012	2014	2018	2024	2026	2025	2027	2024	2027	2029	2035	2038	2045	2046	2071	2074	2073	2084	2084	2084	2081	2088	2091	2091	2092	2094	2059	2062	2047	2080	2082	2053	2102	2111	2092	2140	2144	2138
WP2-W18-CRE-02	2010	1997	1956	1960	1949	1957	1974	1994	2005	2013	2010	2014	2016	2020	2026	2028	2027	2029	2026	2029	2031	2037	2040	2047	2048	2073	2076	2075	2086	2086	2086	2083	2090	2093	2093	2094	2096	2061	2064	2049	2082	2084	2055	2104	2113	2094	2142	2146	2140
WP2-W18-CRE-03	2010	1997	1956	1960	1949	1957	1974	1994	2005	2013	2010	2014	2016	2020	2026	2028	2027	2029	2026	2029	2031	2037	2040	2047	2048	2073	2076	2075	2086	2086	2086	2083	2090	2093	2093	2094	2096	2061	2064	2049	2082	2084	2055	2104	2113	2094	2142	2146	2140
WP2-W18-CRE-04	2010	1997	1956	1960	1949	1957	1974	1994	2005	2013	2010	2014	2016	2020	2026	2028	2027	2029	2026	2029	2031	2037	2040	2047	2048	2073	2076	2075	2086	2086	2086	2083	2090	2093	2093	2094	2096	2061	2064	2049	2082	2084	2055	2104	2113	2094	2142	2146	2140
WP2-W18-CRE-06	2010	1997	1956	1960	1949	1957	1974	1994	2005	2013	2010	2014	2016	2020	2026	2028	2027	2029	2026	2029	2031	2037	2040	2047	2048	2073	2076	2075	2086	2086	2086	2083	2090	2093	2093	2094	2096	2061	2064	2049	2082	2084	2055	2104	2113	2094	2142	2146	2140
ESC_RA8334AA	2393	2380	2339	2347	2330	2336	2357	2377	2390	2398	2395	2399	2401	2405	2411	2415	2412	2416	2409	2414	2416	2424	2425	2432	2431	2456	2459	2460	2471	2469	2469	2472	2473	2478	2478	2479	2481	2440	2457	2473	2467	2469	2479	2489	2496	2519	2057	2061	2061
ESC_RA8310AA	2393	2380	2339	2347	2330	2336	2357	2377	2390	2398	2395	2399	2401	2405	2411	2415	2412	2416	2409	2414	2416	2424	2425	2432	2431	2456	2459	2460	2471	2469	2469	2472	2473	2478	2478	2479	2481	2440	2457	2473	2467	2469	2479	2489	2496	2519	2057	2061	2061
ESC_RA8286AA	2394	2381	2340	2348	2331	2337	2358	2378	2391	2399	2396	2400	2402	2406	2412	2416	2413	2417	2410	2415	2417	2425	2426	2433	2432	2457	2460	2461	2472	2470	2470	2473	2474	2479	2479	2480	2482	2441	2458	2474	2468	2470	2480	2490	2497	2520	2058	2062	2062
ESC_RA9100AA	2403	2390	2349	2357	2340	2346	2367	2387	2400	2408	2405	2409	2411	2415	2421	2425	2422	2426	2419	2424	2426	2434	2435	2442	2441	2466	2469	2470	2481	2479	2479	2482	2483	2488	2488	2489	2491	2446	2467	2483	2477	2475	2489	2499	2506	2529	2067	2071	2071
ESC_MA8511AA	2745	2732	2691	2697	2682	2690	2709	2727	2740	2748	2747	2751	2753	2755	2763	2763	2764	2764	2761	2766	2768	2776	2777	2782	2783	2806	2809	2808	2819	2819	2819	2816	2823	2826	2826	2827	2829	2791	2807	2784	2819	2821	2790	2839	2848	2832	2863	2867	2865
[truncated: 220 more columns]
