# Supplementary material for: CTX-M-producing Escherichia coli ST602 carrying a wide resistome in South American wild birds: Another pandemic clone of One Health concern
Source: One Health. 2023 Jun 16;17:100586. doi: 10.1016/j.onehlt.2023.100586 (PMC10320584; doi:10.1016/j.onehlt.2023.100586)
Supplement: Supplementary file 2 — Table S2. Map data references reporting global distribution of E. coli ST602 [file mmc2.xlsx]

## Sheet: Planilha1
Host	Country	Year	CTXM	DOI	Citation
Sandwiches	Algeria	2013-2014	CTX-M-1 and CTX-M-14	https://doi.org/10.1016/j.ijfoodmicro.2017.01.011	Yaici et al., 2017
Human (children)	Bolivia	2011	CTX-M-65	https://doi.org/10.1111/j.1469-0691.2012.03807.x	Bartoloni et al., 2013
Human	Brazil	2014-2015	CTX-M-27	https://doi.org/10.1089/fpd.2019.2680	Borges et al., 2019
Human (Hospital)	China	2014	CTX-M-15	https://doi.org/10.1016/j.jiph.2017.09.020	Liang et al., 2018
Retail food	China	2012-2016	CTX-M-64	doi: 10.3389/fmicb.2019.01994	Zhang et al., 2019
Human	China	2012	CTX-M-55 e CTX-M-65	https://doi.org/10.1089/mdr.2014.0201	Zhou et al., 2015
Chicken	China	2014-2015	CTX-M-55	https://doi.org/10.3389/fmicb.2018.02299	Dandachi et al., 2018
River	China	2015-2016	CTX-M-14	https://doi.org/10.1186/s12866-018-1270-0	Liu et al., 2018
Chicken meat	Denmark	2014	CTX-M-1	https://doi.org/10.1093/jac/dkz199	Valcek et al., 2019
Chicken and meat	England	2013-2014	CTX-M-1	https://doi.org/10.1016/S1473-3099(19)30273-7	Day et al., 2019
Dog	Espain	2013-2014	CTX-M-1	doi: 10.3389/fvets.2019.00279	Dupouy et al., 2019
Human	Espanha	2000-2011	CTX-M-1 and CTX-M-9	https://doi.org/10.3389/fmicb.2019.01530	Mamani et al., 2019
Human (children)	France	2012-2014	CTX-M-1	https://doi.org/10.1093/jac/dkt519	Blanc et al., 2014
Human	France	2013	CTX-M-8	https://doi.org/10.1128/AAC.02396-15	Leangapichart et al., 2016
Chicken meat	Georgia	2012	CTX-M-1	http://dx.doi.org/10.1016/j.jgar.2016.12.013	Bernasconi et al., 2017
Human	German	2011	CTX-M-1	http://dx.doi.org/10.1016/j.ijmm.2014.04.012	Belmar Campos et al., 2014
Biogas plant	German	2012	CTX-M-1	https://doi.org/10.1371/journal.pone.0119791	Schauss et al., 2015
Cats	Italy	2012	CTX-M-14	https://doi.org/10.1177/1098612X14527	Nebbia et al., 2014
Domestic animals	Japan	2015	CTX-M-14	https://doi.org/10.1177/1098612X1452710	Matsumura et al., 2015
Meat	Japan	2015	CTXM-2	https://doi.org/10.1016/j.ijfoodmicro.2018.08.003	Hayashi et al., 2018
Meat	México	2009	CTX-M-2	https://doi.org/10.1108/BFJ-02-2018-0104	Barrios-Villa et al., 2018
Wild bird	Pakistan	2013-2015	CTX-M-15	https://doi.org/10.3389/fmicb.2017.02476	Mohsin et al., 2017
Human (Hospital)	Spain	2004	CTX-M-9	https://doi.org/10.1016/j.ijantimicag.2009.03.006	Oteo et al., 2009
Chicken	Sweden	2010	CTX-M-1	https://doi.org/10.1186/1751-0147-55-3	Börjesson et al., 2013
Broiler	Switzerland	2013-2014	CTX-M-1	https://doi.org/10.3389/fmicb.2014.00519	Zurfluh et al., 2014
Chicken meat	Tunisia	2006-2007	CTX-M-1	https://doi.org/10.4315/0362-028X.JFP-12-251	Jouini et al., 2013
Dog	Tunisia	2010-2011	CTX-M-1	https://doi.org/10.1089/mdr.2013.0224	Ben Sallem et al., 2014
Sparrow	Algeria	2017-2019	CTX-M-14	https://doi.org/10.3390/antibiotics11121814	Belmahdi, M. et al., 2022
Sewage effluent	Japan	2017-2019	CTX-M-27	https://doi.org/10.3390/antibiotics11101283	Sekizuka, T. et al., 2022
sheep	China	2021	CTX-M-55	https://doi.org/10.1111/tbed.14729	Zhao, X et al., 2022
Human	Colombia	2011-2013	CTX-M-15	https://doi.org/10.3390/antibiotics9120899	La Cadena, et al., 2020
Chicken Meat	Brazil	2010-2011	CTX-M-8	https://doi.org/10.1089/mdr.2019.0043	Botelho L, et al., 2019
White stork - Wild bird	Spain	2013-2014	CTX-M-1	https://doi.org/10.3389/fmicb.2020.01397	Höfle U, et al., 2020
Dog	Israel	no information	CTX-M-55	https://doi.org/10.3390/antibiotics11081069	Shnaiderman-Torban A., et al., 2022
